# Supplementary material for: Deregulation of Metalloproteinase Expression in Gray Horse Melanoma Ex Vivo and In Vitro
Source: Cells. 2024 May 31;13(11):956. doi: 10.3390/cells13110956 (PMC11172212; doi:10.3390/cells13110956)
Supplement: Supplementary file 1 [file cells-13-00956-s001.zip]

Archive with 1 entries (1 files):
- cells-3022283-supplementary.pdf
